# Supplementary material for: ActVI-ORFA directs metabolic flux towards actinorhodin by preventing intermediate degradation
Source: PLoS One. 2024 Aug 9;19(8):e0308684. doi: 10.1371/journal.pone.0308684 (PMC11315284; doi:10.1371/journal.pone.0308684)
Supplement: S1 Data — (XLSX) [file pone.0308684.s011.xlsx]

## Sheet: tests of pXZ11_pXZ14 strains
	pXZ11-1			pXZ11-2			pXZ11-3					M1152::pXZ11
Day	act-P1	S-DNPA	ratio	act-P1	S-DNPA	ratio	act-P1	S-DNPA	ratio		Day	ratio 1	ratio 2	ratio 3	mean	stdev
0	0	0	N/A	0	0	N/A	0	0	N/A		0	N/A	N/A	N/A	N/A	N/A
2	2.6774	6.18	2.30821	0.4912	0.7105	1.44646	2.22	5.006	2.25495		2	2.30821	1.44646	2.25495	2.00321	0.482894
4	5.6198	40.1776	7.14929	5.5604	32.3058	5.80998	5.5882	31.6033	5.65536		4	7.14929	5.80998	5.65536	6.20488	0.821533
6	9.9293	82.5343	8.3122	4.1797	56.4179	13.4981	5.9895	65.031	10.8575		6	8.3122	13.4981	10.8575	10.8893	2.59308
8	7.6895	103.676	13.4829	3.0695	72.1311	23.4993	5.499	78.714	14.3142		8	13.4829	23.4993	14.3142	17.0988	5.55856
	pXZ14-1			pXZ14-2			pXZ14-3					M1152::pXZ14
Day	act-P1	S-DNPA	ratio	act-P1	S-DNPA	ratio	act-P1	S-DNPA	ratio		Day	ratio 1	ratio 2	ratio 3	mean	stdev
0	0	0	N/A	0	0	N/A	0	0	N/A		0	N/A	N/A	N/A	N/A	N/A
2	3.8572	7.9721	2.06681	4.1396	10.8833	2.62907	3.8296	10.7146	2.79784		2	2.06681	2.62907	2.79784	2.49791	0.382758
4	17.2231	52.7631	3.06351	17.9585	66.2563	3.68941	16.7359	64.2097	3.83664		4	3.06351	3.68941	3.83664	3.52985	0.410523
6	32.7259	146.727	4.48352	31.5747	162.121	5.13453	35.5869	159.977	4.49538		6	4.48352	5.13453	4.49538	4.70448	0.372486
8	28.4471	193.957	6.81815	29.4623	218.654	7.42149	25.7621	193.143	7.4972		8	6.81815	7.42149	7.4972	7.24561	0.372121

## Sheet: tests of pRW mutant strains
	pRW_WT-1			pRW_WT-2			pRW_WT-3					pRW_WT
Day	act-P1	S-DNPA	ratio	act-P1	S-DNPA	ratio	act-P1	S-DNPA	ratio		Day	ratio 1	ratio 2	ratio 3	mean	stdev
0	0	0	N/A	0	0	N/A	0	0	N/A		0	N/A	N/A	N/A	N/A	N/A
2	1477828	1421294	0.961745	1068963	1050932	0.983132	1259952	1242649	0.986267		2	0.961745	0.983132	0.986267	0.977048	0.0133451
4	8117770	1408307	0.173484	6113917	1138113	0.186151	6361627	1174933	0.184691		4	0.173484	0.186151	0.184691	0.181442	0.0069301
6	7617310	1676113	0.22004	7272935	1888211	0.259622	5374024	1929726	0.359084		6	0.22004	0.259622	0.359084	0.279582	0.0716388
8	8170592	2281213	0.279198	7956654	2222717	0.279353	7060769	2066807	0.292717		8	0.279198	0.279353	0.292717	0.283756	0.00776076
	pRW_Y33A-1			pRW_Y33A-2			pRW_Y33A-3					pRW_Y33A
Day	act-P1	S-DNPA	ratio	act-P1	S-DNPA	ratio	act-P1	S-DNPA	ratio		Day	ratio 1	ratio 2	ratio 3	mean	stdev
0	0	0	N/A	0	0	N/A	0	0	N/A		0	N/A	N/A	N/A	N/A	N/A
2	1880310	2544116	1.35303	1898626	2648240	1.39482	1829510	2424177	1.32504		2	1.35303	1.39482	1.32504	1.35763	0.0351155
4	6277037	1503205	0.239477	5860319	1812431	0.309272	6344659	1456282	0.229529		4	0.239477	0.309272	0.229529	0.259426	0.0434535
6	6332782	2501805	0.395056	5171085	2076865	0.40163	5374024	1929726	0.359084		6	0.395056	0.40163	0.359084	0.385257	0.0229035
8	5509169	3486196	0.632799	5152389	3144645	0.610328	5293398	2924425	0.552466		8	0.632799	0.610328	0.552466	0.598531	0.0414451
	pRW_R76A-1			pRW_R76A-2			pRW_R76A-3					pRW_R76A
Day	act-P1	S-DNPA	ratio	act-P1	S-DNPA	ratio	act-P1	S-DNPA	ratio		Day	ratio 1	ratio 2	ratio 3	mean	stdev
0	0	0	N/A	0	0	N/A	0	0	N/A		0	N/A	N/A	N/A	N/A	N/A
2	1293616	1090969	0.843348	1347486	978803	0.726392	988001	943342	0.954799		2	0.843348	0.726392	0.954799	0.841513	0.114214
4	9426037	1344246	0.14261	9992671	1457953	0.145902	10486104	1487913	0.141894		4	0.14261	0.145902	0.141894	0.143469	0.00213776
6	12098254	1834637	0.151645	11693749	1844074	0.157697	12641468	1862513	0.147334		6	0.151645	0.157697	0.147334	0.152225	0.00520624
8	12433704	2304424	0.185337	12375459	2484712	0.200777	13783154	2304897	0.167226		8	0.185337	0.200777	0.167226	0.184447	0.0167936
	pRW_H78A-1			pRW_H78A-2			pRW_H78A-3					pRW_H78A
Day	act-P1	S-DNPA	ratio	act-P1	S-DNPA	ratio	act-P1	S-DNPA	ratio		Day	ratio 1	ratio 2	ratio 3	mean	stdev
0	0	0	N/A	0	0	N/A	0	0	N/A		0	N/A	N/A	N/A	N/A	N/A
2	2172878	1907480	0.877859	2607030	2178100	0.835472	2199594	1979075	0.899746		2	0.877859	0.835472	0.899746	0.871025	0.0326772
4	11857188	1193370	0.100645	13645147	1427750	0.104634	11998691	1358500	0.113221		4	0.100645	0.104634	0.113221	0.106167	0.00642624
6	12385065	1353448	0.109281	13434018	1571290	0.116964	13838570	1651159	0.119316		6	0.109281	0.116964	0.119316	0.115187	0.0052482
8	12581131	2170697	0.172536	15179056	2656856	0.175034	13047864	2371296	0.181738		8	0.172536	0.175034	0.181738	0.176436	0.00475863
	pRW_R136A-1			pRW_R136A-2			pRW_R136A-3					pRW_R136A
Day	act-P1	S-DNPA	ratio	act-P1	S-DNPA	ratio	act-P1	S-DNPA	ratio		Day	ratio 1	ratio 2	ratio 3	mean	stdev
0	0	0	N/A	0	0	N/A	0	0	N/A		0	N/A	N/A	N/A	N/A	N/A
2	637660	597673	0.937291	723785	616058	0.851162	878414	458732	0.522228		2	0.937291	0.851162	0.522228	0.770227	0.219049
4	5457555	1118859	0.205011	4426773	1010003	0.228158	6815650	1447097	0.21232		4	0.205011	0.228158	0.21232	0.215163	0.0118324
6	6077320	1352261	0.222509	5646414	1328733	0.235323	6256142	1451763	0.232054		6	0.222509	0.235323	0.232054	0.229962	0.00665813
8	5870086	2065363	0.351845	5846194	2071465	0.354327	6014316	2115073	0.351673		8	0.351845	0.354327	0.351673	0.352615	0.00148505
